# Supplementary material for: Benchmarking short-, long- and hybrid-read assemblers for metagenome sequencing of complex microbial communities
Source: Microbiology (Reading). 2024 Jun 25;170(6):001469. doi: 10.1099/mic.0.001469 (PMC11261854; doi:10.1099/mic.0.001469)
Supplement: Table S1. [file mic-170-01469-s001.xlsx]

## Sheet: Supplementary Table 1
Supplementary Table 1 - bacterial strains in HC227 mock
ENA taxID	Strain number	Infraspecific name	Species	Genus	Family	Order	Class	Phylum	Kingdom	Extraction Protocol	Reads accession number	Reads accession number (alt)
1177578	LMG28633		Rhodococcus degradans	Rhodococcus	Nocardiaceae	Actinomycetales	Actinobacteria	Actinobacteria	Bacteria	DG - small	ERS3417868	SAMEA5613682
218139	LMG21773		Aeriscardovia aeriphila	Aeriscardovia	Bifidobacteriaceae	Bifidobacteriales	Actinobacteria	Actinobacteria	Bacteria	DG - large	ERS3417869	SAMEA5613683
1683	LMG11039		Bifidobacterium angulatum	Bifidobacterium	Bifidobacteriaceae	Bifidobacteriales	Actinobacteria	Actinobacteria	Bacteria	DG - large	ERS3417870	SAMEA5613684
160386	LMG19264		Corynebacterium casei	Corynebacterium	Corynebacteriaceae	Corynebacteriales	Actinobacteria	Actinobacteria	Bacteria	DG - large	ERS3417871	SAMEA5613685
1578165	LMG28586		Mycobacterium saopaulense	Mycobacterium	Mycobacteriaceae	Corynebacteriales	Actinobacteria	Actinobacteria	Bacteria	DG - small	ERS3417872	SAMEA5613686
1607685	LMG28391		Salininema proteolyticum	Salininema	Glycomycetaceae	Glycomycetales	Actinobacteria	Actinobacteria	Bacteria	DG - large	ERS3417873	SAMEA5613687
28447	LMG2891		Clavibacter michiganensis	Clavibacter	Microbacteriaceae	Micrococcales	Actinobacteria	Actinobacteria	Bacteria	Maxwell	ERS3417874	SAMEA5613688
33881	LMG8787		Curtobacterium luteum	Curtobacterium	Microbacteriaceae	Micrococcales	Actinobacteria	Actinobacteria	Bacteria	DG - large	ERS3417875	SAMEA5613689
1270	LMG4050		Micrococcus luteus	Micrococcus	Micrococcaceae	Micrococcales	Actinobacteria	Actinobacteria	Bacteria	Maxwell	ERS3417876	SAMEA5613690
1530043	LMG30148		Micromonospora endophitica	Micromonospora	Micromonosporaceae	Micromonosporales	Actinobacteria	Actinobacteria	Bacteria	Maxwell	ERS3417877	SAMEA5613691
1645681	LMG29427		Nakamurella silvestris	Nakamurella	Nakamurellaceae	Nakamurellales	Actinobacteria	Actinobacteria	Bacteria	DG - small	ERS3417878	SAMEA5613692
66712	LMG16412	freudenreichii	Propionibacterium freudenreichii	Propionibacterium	Propionibacteriaceae	Propionibacteriales	Actinobacteria	Actinobacteria	Bacteria	DG - large	ERS3417879	SAMEA5613693
67257	LMG23078	albus	Streptomyces albus	Streptomyces	Streptomycetaceae	Streptomycetales	Actinobacteria	Actinobacteria	Bacteria	DG - large	ERS3417880	SAMEA5613694
28444	LMG28488		Herbidospora osyris	Herbidospora	Streptosporangiaceae	Streptosporangiales	Actinobacteria	Actinobacteria	Bacteria	Maxwell	ERS3417881	SAMEA5613695
96101	LMG29180		Actinomadura glauciflava	Actinomadura	Thermomonosporaceae	Streptosporangiales	Actinobacteria	Actinobacteria	Bacteria	Maxwell	ERS3417882	SAMEA5613696
821	LMG17767		Bacteriodes vulgatus	Bacteroides	Bacteroidaceae	Bacteroidales	Bacteroidia	Bacteroidetes	Bacteria	Maxwell	ERS3417883	SAMEA5613697
28116	LMG28902		Bacteroides ovatus	Bacteroides	Bacteroidaceae	Bacteroidales	Bacteroidia	Bacteroidetes	Bacteria	CTAB - small + DG - small	ERS3417884	SAMEA5613698
818	LMG28903		Bacteroides thetaiotaomicron	Bacteroides	Bacteroidaceae	Bacteroidales	Bacteroidia	Bacteroidetes	Bacteria	CTAB - small	ERS3417885	SAMEA5613699
827	LMG6451		Bacteroides ureolyticus	Bacteroides	Bacteroidaceae	Bacteroidales	Bacteroidia	Bacteroidetes	Bacteria	Pitcher - large	ERS3417886	SAMEA5613700
28125	LMG6452		Prevotella bivia	Prevotella	Prevotellaceae	Bacteroidales	Bacteroidia	Bacteroidetes	Bacteria	DG - small	ERS3417887	SAMEA5613701
989	LMG1346		Marinilabilia salmonicolor	Marinilabilia	Marinilabiliaceae	Marinilabiliales	Bacteroidia	Bacteroidetes	Bacteria	CTAB - large	ERS3417888	SAMEA5613702
398039	LMG24015		Chitinophaga terrae	Chitinophaga	Chitinophagaceae	Chitinophagales	Chitinophagia	Bacteroidetes	Bacteria	CTAB - large	ERS3417889	SAMEA5613703
112234	LMG18212		Chryseobacterium joostei	Chryseobacterium	Flavobacteriaceae	Flavobacteriales	Flavobacteriia	Bacteroidetes	Bacteria	CTAB - large	ERS3417890	SAMEA5613704
421072	LMG24401		Epilithonimonas lactis	Epilithonimonas	Flavobacteriaceae	Flavobacteriales	Flavobacteriia	Bacteroidetes	Bacteria	CTAB - large	ERS3417891	SAMEA5613705
245	LMG4008		Flavobacterium aquatile	Flavobacterium	Flavobacteriaceae	Flavobacteriales	Flavobacteriia	Bacteroidetes	Bacteria	CTAB - large	ERS3417892	SAMEA5613706
225843	LMG28216		Formosa algae	Formosa	Flavobacteriaceae	Flavobacteriales	Flavobacteriia	Bacteroidetes	Bacteria	CTAB - large	ERS3417893	SAMEA5613707
279359	LMG22585		Gramella echinicola	Gramella	Flavobacteriaceae	Flavobacteriales	Flavobacteriia	Bacteroidetes	Bacteria	CTAB - large	ERS3417894	SAMEA5613708
988	LMG1345		Leeuwenhoekiella marinoflava	Leeuwenhoekiella	Flavobacteriaceae	Flavobacteriales	Flavobacteriia	Bacteroidetes	Bacteria	CTAB - large	ERS3417895	SAMEA5613709
662880	LMG28476		Deinococcus humi	Deinococcus	Deinococcaceae	Deinococcales	Deinococci	Deinococcus-Thermus	Bacteria	Maxwell	ERS3417896	SAMEA5613710
1299	LMG4051		Deinococcus radiodurans	Deinococcus	Deinococcaceae	Deinococcales	Deinococci	Deinococcus-Thermus	Bacteria	Pitcher - small	ERS3417897	SAMEA5613711
332249	LMG22925		Truepera radiovictrix	Truepera	Trueperaceae	Deinococcales	Deinococci	Deinococcus-Thermus	Bacteria	Maxwell	ERS3417898	SAMEA5613712
604332	LMG24878		Meiothermus rufus	Meiothermus	Thermaceae	Thermales	Deinococci	Deinococcus-Thermus	Bacteria	Maxwell	ERS3417899	SAMEA5613713
33934	LMG18397		Anoxybacillus flavithermus	Anoxybacillus	Bacillaceae	Bacillales	Bacilli	Firmicutes	Bacteria	DG - large	ERS3417900	SAMEA5613714
1423	LMG7135		Bacillus subtilis	Bacillus	Bacillaceae	Bacillales	Bacilli	Firmicutes	Bacteria	Pitcher - large	ERS3417901	SAMEA5613715
153151	LMG23037		Geobacillus toebii	Geobacillus	Bacillaceae	Bacillales	Bacilli	Firmicutes	Bacteria	DG - large	ERS3417902	SAMEA5613716
545501	LMG24024		Oceanobacillus oncorhynchi	Oceanobacillus	Bacillaceae	Bacillales	Bacilli	Firmicutes	Bacteria	Pitcher - large	ERS3417903	SAMEA5613717
1639	LMG10470		Listeria monocytogenes	Listeria	Listeriaceae	Bacillales	Bacilli	Firmicutes	Bacteria	Maxwell	ERS3417904	SAMEA5613718
1393	LMG7123		Brevibacillus brevis	Brevibacillus	Paenibacillaceae	Bacillales	Bacilli	Firmicutes	Bacteria	DG - large	ERS3417905	SAMEA5613719
189691	LMG24465		Paenibacillus elgii	Paenibacillus	Paenibacillaceae	Bacillales	Bacilli	Firmicutes	Bacteria	Maxwell	ERS3417906	SAMEA5613720
394098	LMG24411		Bhargavaea cecembensis	Bhargavaea	Planococcaceae	Bacillales	Bacilli	Firmicutes	Bacteria	DG - large	ERS3417907	SAMEA5613721
1071052	LMG26643		Lysinibacillus meyeri	Lysinibacillus	Planococcaceae	Bacillales	Bacilli	Firmicutes	Bacteria	DG - large	ERS3417908	SAMEA5613722
1459	LMG6928		Sporosarcina globispora	Sporosarcina	Planococcaceae	Bacillales	Bacilli	Firmicutes	Bacteria	Pitcher - large	ERS3417909	SAMEA5613723
586733	LMG25332		Staphylococcus devriesei	Staphylococcus	Staphylococcaceae	Bacillales	Bacilli	Firmicutes	Bacteria	Maxwell	ERS3417910	SAMEA5613724
1283	LMG13349		Staphylococcus haemolyticus	Staphylococcus	Staphylococcaceae	Bacillales	Bacilli	Firmicutes	Bacteria	DG - large	ERS3417911	SAMEA5613725
1285	LMG13351		Staphylococcus intermedius	Staphylococcus	Staphylococcaceae	Bacillales	Bacilli	Firmicutes	Bacteria	Maxwell	ERS3417912	SAMEA5613726
42858	LMG21025		Staphylococcus lentus	Staphylococcus	Staphylococcaceae	Bacillales	Bacilli	Firmicutes	Bacteria	Maxwell	ERS3417913	SAMEA5613727
37482	LMG21673		Laceyella sacchari	Laceyella	Thermoactinomycetaceae	Bacillales	Bacilli	Firmicutes	Bacteria	DG - large	ERS3417914	SAMEA5613728
147709	LMG23655		Carnobacterium inhibens	Carnobacterium	Carnobacteriaceae	Lactobacillales	Bacilli	Firmicutes	Bacteria	DG - large	ERS3417915	SAMEA5613729
903984	LMG26304		Enterococcus ureasiticus	Enterococcus	Enterococcaceae	Lactobacillales	Bacilli	Firmicutes	Bacteria	DG - large	ERS3417916	SAMEA5613730
526944	LMG26041		Tetragenococcus osmophilus	Tetragenococcus	Enterococcaceae	Lactobacillales	Bacilli	Firmicutes	Bacteria	DG - large	ERS3417917	SAMEA5613731
633807	LMG24833		Vagococcus penaei	Vagococcus	Enterococcaceae	Lactobacillales	Bacilli	Firmicutes	Bacteria	DG - large	ERS3417918	SAMEA5613732
1585	LMG6901	bulgaricus	Lactobacillus delbrueckii	Lactobacillus	Lactobacillaceae	Lactobacillales	Bacilli	Firmicutes	Bacteria	DG - large	ERS3417919	SAMEA5613733
29397	LMG7942	lactis	Lactobacillus delbrueckii	Lactobacillus	Lactobacillaceae	Lactobacillales	Bacilli	Firmicutes	Bacteria	DG - large	ERS3417920	SAMEA5613734
179838	LMG19667		Lactobacillus diolivorans	Lactobacillus	Lactobacillaceae	Lactobacillales	Bacilli	Firmicutes	Bacteria	DG - large	ERS3417921	SAMEA5613735
60520	LMG16673		Lactobacillus paraplantarum	Lactobacillus	Lactobacillaceae	Lactobacillales	Bacilli	Firmicutes	Bacteria	Pitcher - large	ERS3417922	SAMEA5613736
60520	LMG18398		Lactobacillus paraplantarum	Lactobacillus	Lactobacillaceae	Lactobacillales	Bacilli	Firmicutes	Bacteria	DG - small	ERS3417923	SAMEA5613737
60520	LMG21638		Lactobacillus paraplantarum	Lactobacillus	Lactobacillaceae	Lactobacillales	Bacilli	Firmicutes	Bacteria	Maxwell	ERS3417924	SAMEA5613738
1589	LMG9210		Lactobacillus pentosus	Lactobacillus	Lactobacillaceae	Lactobacillales	Bacilli	Firmicutes	Bacteria	DG - large	ERS3417925	SAMEA5613739
1589	LMG17677		Lactobacillus pentosus	Lactobacillus	Lactobacillaceae	Lactobacillales	Bacilli	Firmicutes	Bacteria	DG - large	ERS3417926	SAMEA5613740
1589	LMG18401		Lactobacillus pentosus	Lactobacillus	Lactobacillaceae	Lactobacillales	Bacilli	Firmicutes	Bacteria	DG - small	ERS3417927	SAMEA5613741
1589	LMG10755		Lactobacillus pentosus	Lactobacillus	Lactobacillaceae	Lactobacillales	Bacilli	Firmicutes	Bacteria	Maxwell	ERS3417928	SAMEA5613742
1590	LMG11405		Lactobacillus plantarum	Lactobacillus	Lactobacillaceae	Lactobacillales	Bacilli	Firmicutes	Bacteria	Pitcher - small	ERS3417929	SAMEA5613743
1590	LMG18021		Lactobacillus plantarum	Lactobacillus	Lactobacillaceae	Lactobacillales	Bacilli	Firmicutes	Bacteria	DG - small	ERS3417930	SAMEA5613744
1590	LMG18404		Lactobacillus plantarum	Lactobacillus	Lactobacillaceae	Lactobacillales	Bacilli	Firmicutes	Bacteria	DG - small	ERS3417931	SAMEA5613745
1590	LMG24832		Lactobacillus plantarum	Lactobacillus	Lactobacillaceae	Lactobacillales	Bacilli	Firmicutes	Bacteria	DG - small	ERS3417932	SAMEA5613746
1590	LMG26367		Lactobacillus plantarum	Lactobacillus	Lactobacillaceae	Lactobacillales	Bacilli	Firmicutes	Bacteria	DG - small	ERS3417933	SAMEA5613747
1590	LMG28651		Lactobacillus plantarum	Lactobacillus	Lactobacillaceae	Lactobacillales	Bacilli	Firmicutes	Bacteria	DG - small	ERS3417934	SAMEA5613748
1590	LMG9211		Lactobacillus plantarum	Lactobacillus	Lactobacillaceae	Lactobacillales	Bacilli	Firmicutes	Bacteria	Maxwell	ERS3417935	SAMEA5613749
271881	LMG9205	argentoratensis	Lactobacillus plantarum	Lactobacillus	Lactobacillaceae	Lactobacillales	Bacilli	Firmicutes	Bacteria	Pitcher - small	ERS3417936	SAMEA5613750
337330	LMG6907	plantarum	Lactobacillus plantarum	Lactobacillus	Lactobacillaceae	Lactobacillales	Bacilli	Firmicutes	Bacteria	DG - large	ERS3417937	SAMEA5613751
33965	LMG6909	cremoris	Leuconostoc mesenteroides	Leuconostoc	Leuconostocaceae	Lactobacillales	Bacilli	Firmicutes	Bacteria	DG - large	ERS3417938	SAMEA5613752
1364	LMG23383		Lactococcus piscium	Lactococcus	Streptococcaceae	Lactobacillales	Bacilli	Firmicutes	Bacteria	DG - large	ERS3417939	SAMEA5613753
1308	LMG6896		Streptococcus thermophilus	Streptococcus	Streptococcaceae	Lactobacillales	Bacilli	Firmicutes	Bacteria	DG - large	ERS3417940	SAMEA5613754
501571	LMG24109		Butyricicoccus pulicaecorum	Butyricicoccus	Clostridiaceae	Clostridiales	Clostridia	Firmicutes	Bacteria	Maxwell	ERS3417941	SAMEA5613755
1502	LMG11264		Clostridium perfringens	Clostridium	Clostridiaceae	Clostridiales	Clostridia	Firmicutes	Bacteria	DG - large	ERS3417942	SAMEA5613756
39491	LMG30912		Agathobacter rectalis	Agathobacter	Lachnospiraceae	Clostridiales	Clostridia	Firmicutes	Bacteria	Maxwell	ERS3417943	SAMEA5613757
105841	LMG28898		Anaerostipes caccae	Anaerostipes	Lachnospiraceae	Clostridiales	Clostridia	Firmicutes	Bacteria	DG - small	ERS3417944	SAMEA5613758
360807	LMG30946		Roseburia inulinivorans	Roseburia	Lachnospiraceae	Clostridiales	Clostridia	Firmicutes	Bacteria	Maxwell	ERS3417945	SAMEA5613759
853	LMG30944		Faecalibacterium prausnitzii	Ruminococcus	Ruminococcaceae	Clostridiales	Clostridia	Firmicutes	Bacteria	Maxwell	ERS3417946	SAMEA5613760
1517	LMG2811		Thermoanaerobacterium thermosaccharolyticum	Thermoanaerobacterium	Thermoanaerobacterales family iii incertae sedis	Thermoanaerobacterales	Clostridia	Firmicutes	Bacteria	DG - large	ERS3417947	SAMEA5613761
1323	LMG17756		Faecalicoccus pleomorphus	Faecalicoccus	Erysipelotrichaceae	Erysipelotrichales	Erysipelotrichia	Firmicutes	Bacteria	Maxwell	ERS3417948	SAMEA5613762
220670	LMG27212		Pectinatus sp.	Pectinatus	Selenomonadaceae	Selenomonadales	Negativicutes	Firmicutes	Bacteria	CTAB - small	ERS3417949	SAMEA5613763
39029	LMG25664		Megasphaera cerevisiae	Megasphaera	Veillonellaceae	Veillonellales	Negativicutes	Firmicutes	Bacteria	DG - small	ERS3417950	SAMEA5613764
29466	LMG30945		Veillonella parvula	Veillonella	Veillonellaceae	Veillonellales	Negativicutes	Firmicutes	Bacteria	Maxwell	ERS3417951	SAMEA5613765
1260	LMG12226		Finegoldia magna	Finegoldia	Peptoniphilaceae	Tissierellales	Tissierellia	Firmicutes	Bacteria	Maxwell	ERS3417952	SAMEA5613766
1755100	LMG29236		Fusobacterium gastrosuis	Fusobacterium	Fusobacteriaceae	Fusobacteriales	Fusobacteriia	Fusobacteria	Bacteria	Maxwell	ERS3417953	SAMEA5613767
76856	LMG13131	nucleatum	Fusobacterium nucleatum	Fusobacterium	Fusobacteriaceae	Fusobacteriales	Fusobacteriia	Fusobacteria	Bacteria	Maxwell	ERS3417954	SAMEA5613768
118	LMG29012		Planctomyces sp.	Planctomyces	Planctomycetaceae	Planctomycetales	Planctomycetacia	Planctomycetes	Bacteria	Maxwell	ERS3417955	SAMEA5613769
1908690	LMG29572		Fimbriiglobus ruber	Fimbriiglobus	Gemmataceae	Planctomycetales	Planctomycetia	Planctomycetes	Bacteria	DG - small	ERS3417956	SAMEA5613770
980254	LMG27778		Roseimaritima ulvae	Roseimaritima	Planctomycetaceae	Planctomycetales	Planctomycetia	Planctomycetes	Bacteria	Maxwell	ERS3417957	SAMEA5613771
240237	LMG21817		Woodsholea maritima	Woodsholea	Caulobacteraceae	Caulobacterales	Alphaproteobacteria	Proteobacteria	Bacteria	Maxwell	ERS3417958	SAMEA5613772
911205	LMG26586		Eilatimonas milleporae	Eilatimonas	Nof	Kordiimonadales	Alphaproteobacteria	Proteobacteria	Bacteria	CTAB - large	ERS3417959	SAMEA5613773
293089	LMG22193		Martelella mediterranea	Martelella	Aurantimonadaceae	Rhizobiales	Alphaproteobacteria	Proteobacteria	Bacteria	CTAB - large	ERS3417960	SAMEA5613774
34013	LMG23059		Blastobacter aggregatus	Blastobacter	Bradyrhizobiaceae	Rhizobiales	Alphaproteobacteria	Proteobacteria	Bacteria	CTAB - large	ERS3417961	SAMEA5613775
1036779	LMG26383		Bosea lupini	Bosea	Bradyrhizobiaceae	Rhizobiales	Alphaproteobacteria	Proteobacteria	Bacteria	Maxwell	ERS3417962	SAMEA5613776
108015	LMG21825		Bradyrhizobium yuanmingense	Bradyrhizobium	Bradyrhizobiaceae	Rhizobiales	Alphaproteobacteria	Proteobacteria	Bacteria	large	ERS3417963	SAMEA5613777
943830	LMG26467		Tardiphaga robiniae	Tardiphaga	Bradyrhizobiaceae	Rhizobiales	Alphaproteobacteria	Proteobacteria	Bacteria	CTAB - large	ERS3417964	SAMEA5613778
529	LMG3331		Ochrobactrum anthropi	Ochrobactrum	Brucellaceae	Rhizobiales	Alphaproteobacteria	Proteobacteria	Bacteria	Maxwell	ERS3417965	SAMEA5613779
302401	LMG22697		Mesorhizobium thiogangeticum	Mesorhizobium	Phyllobacteriaceae	Rhizobiales	Alphaproteobacteria	Proteobacteria	Bacteria	CTAB - large	ERS3417966	SAMEA5613780
36856	LMG7837		Ensifer saheli	Ensifer	Rhizobiaceae	Rhizobiales	Alphaproteobacteria	Proteobacteria	Bacteria	Maxwell	ERS3417967	SAMEA5613781
28099	LMG17935		Rhizobium rubi	Rhizobium	Rhizobiaceae	Rhizobiales	Alphaproteobacteria	Proteobacteria	Bacteria	CTAB - large	ERS3417968	SAMEA5613782
1745854	LMG29367		Ancylobacter pratisalsi	Ancylobacter	Xanthobacteraceae	Rhizobiales	Alphaproteobacteria	Proteobacteria	Bacteria	Maxwell	ERS3417969	SAMEA5613783
144023	LMG19863		Maricaulis parjimensis	Maricaulis	Hyphomonadaceae	Rhodobacterales	Alphaproteobacteria	Proteobacteria	Bacteria	Pitcher - large	ERS3417970	SAMEA5613784
1189325	LMG25334		Oceanicella actignis	Oceanicella	Rhodobacteraceae	Rhodobacterales	Alphaproteobacteria	Proteobacteria	Bacteria	Maxwell	ERS3417971	SAMEA5613785
265	LMG26195		Paracoccus baruchii	Paracoccus	Rhodobacteraceae	Rhodobacterales	Alphaproteobacteria	Proteobacteria	Bacteria	CTAB - large	ERS3417972	SAMEA5613786
221822	LMG22475		Phaeobacter inhibens	Phaeobacter	Rhodobacteraceae	Rhodobacterales	Alphaproteobacteria	Proteobacteria	Bacteria	CTAB - large	ERS3417973	SAMEA5613787
1075	LMG4305		Rhodobacter blasticus	Rhodobacter	Rhodobacteraceae	Rhodobacterales	Alphaproteobacteria	Proteobacteria	Bacteria	CTAB - large	ERS3417974	SAMEA5613788
483013	LMG24367		Ruegeria scottomollicae	Ruegeria	Rhodobacteraceae	Rhodobacterales	Alphaproteobacteria	Proteobacteria	Bacteria	Pitcher - large	ERS3417975	SAMEA5613789
909926	LMG25773		Tabrizicola aquatica	Tabrizicola	Rhodobacteraceae	Rhodobacterales	Alphaproteobacteria	Proteobacteria	Bacteria	CTAB - large	ERS3417976	SAMEA5613790
53501	LMG129		Thalassobius gelatinovorus	Thalassobius	Rhodobacteraceae	Rhodobacterales	Alphaproteobacteria	Proteobacteria	Bacteria	CTAB - large	ERS3417977	SAMEA5613791
104100	LMG1617		Acetobacter lovaniensis	Acetobacter	Acetobacteraceae	Rhodospirillales	Alphaproteobacteria	Proteobacteria	Bacteria	CTAB - large	ERS3417978	SAMEA5613792
437	LMG1668		Acidomonas methanolica	Acidomonas	Acetobacteraceae	Rhodospirillales	Alphaproteobacteria	Proteobacteria	Bacteria	CTAB - small	ERS3417979	SAMEA5613793
220990	LMG23083		Asaia krungthepensis	Asaia	Acetobacteraceae	Rhodospirillales	Alphaproteobacteria	Proteobacteria	Bacteria	CTAB - large	ERS3417980	SAMEA5613794
1181271	LMG26838		Endobacter medicaginis	Endobacter	Acetobacteraceae	Rhodospirillales	Alphaproteobacteria	Proteobacteria	Bacteria	Maxwell	ERS3417981	SAMEA5613795
142834	LMG21311		Gluconacetobacter azotocaptans	Gluconacetobacter	Acetobacteraceae	Rhodospirillales	Alphaproteobacteria	Proteobacteria	Bacteria	CTAB - large	ERS3417982	SAMEA5613796
442	LMG1408		Gluconobacter oxydans	Gluconobacter	Acetobacteraceae	Rhodospirillales	Alphaproteobacteria	Proteobacteria	Bacteria	CTAB - large	ERS3417983	SAMEA5613797
364410	LMG24392		Granulibacter bethesdensis	Granulibacter	Acetobacteraceae	Rhodospirillales	Alphaproteobacteria	Proteobacteria	Bacteria	CTAB - small	ERS3417984	SAMEA5613798
990373	LMG26243		Humitalea rosea	Humitalea	Acetobacteraceae	Rhodospirillales	Alphaproteobacteria	Proteobacteria	Bacteria	Maxwell	ERS3417985	SAMEA5613799
436	LMG1527		Komagataeibacter hansenii	Komagataeibacter	Acetobacteraceae	Rhodospirillales	Alphaproteobacteria	Proteobacteria	Bacteria	CTAB - large	ERS3417986	SAMEA5613800
153496	LMG27019		Kozakia baliensis	Kozakia	Acetobacteraceae	Rhodospirillales	Alphaproteobacteria	Proteobacteria	Bacteria	CTAB - small	ERS3417987	SAMEA5613801
320497	LMG24037		Neoasaia chiangmaiensis	Neoasaia	Acetobacteraceae	Rhodospirillales	Alphaproteobacteria	Proteobacteria	Bacteria	CTAB - small	ERS3417988	SAMEA5613802
661190	LMG27021		Neokomagataea thailandica	Neokomagataea	Acetobacteraceae	Rhodospirillales	Alphaproteobacteria	Proteobacteria	Bacteria	CTAB - small	ERS3417989	SAMEA5613803
257708	LMG24552		Roseomonas gilardii	Roseomonas	Acetobacteraceae	Rhodospirillales	Alphaproteobacteria	Proteobacteria	Bacteria	CTAB - large	ERS3417990	SAMEA5613804
231053	LMG23170		Saccharibacter floricola	Saccharibacter	Acetobacteraceae	Rhodospirillales	Alphaproteobacteria	Proteobacteria	Bacteria	CTAB - large	ERS3417991	SAMEA5613805
192	LMG13127		Azospirillum brasilense	Azospirillum	Rhodospirillaceae	Rhodospirillales	Alphaproteobacteria	Proteobacteria	Bacteria	CTAB - large	ERS3417992	SAMEA5613806
28077	LMG22237		Nitrospirillum amazonense	Nitrospirillum	Rhodospirillaceae	Rhodospirillales	Alphaproteobacteria	Proteobacteria	Bacteria	Maxwell	ERS3417993	SAMEA5613807
13656	LMG12537		Rhizorhapis suberifaciens	Rhizorhapis	Sphingomonadaceae	Sphingomonadales	Alphaproteobacteria	Proteobacteria	Bacteria	CTAB - large	ERS3417994	SAMEA5613808
1387165	LMG12553		Sphingobium xanthum	Sphingobium	Sphingomonadaceae	Sphingomonadales	Alphaproteobacteria	Proteobacteria	Bacteria	CTAB - large	ERS3417995	SAMEA5613809
152682	LMG19484		Sphingomonas melonis	Sphingomonas	Sphingomonadaceae	Sphingomonadales	Alphaproteobacteria	Proteobacteria	Bacteria	CTAB - large	ERS3417996	SAMEA5613810
542	LMG460		Zymomonas mobilis	Zymomonas	Sphingomonadaceae	Sphingomonadales	Alphaproteobacteria	Proteobacteria	Bacteria	CTAB - large	ERS3417997	SAMEA5613811
1287736	LMG26852		Achromobacter aegrifaciens	Achromobacter	Alcaligenaceae	Burkholderiales	Betaproteobacteria	Proteobacteria	Bacteria	Pitcher - large	ERS3417998	SAMEA5613812
511	LMG1229		Alcaligenes faecalis	Alcaligenes	Alcaligenaceae	Burkholderiales	Betaproteobacteria	Proteobacteria	Bacteria	CTAB - large	ERS3417999	SAMEA5613813
518	LMG1232		Bordetella bronchiseptica	Bordetella	Alcaligenaceae	Burkholderiales	Betaproteobacteria	Proteobacteria	Bacteria	CTAB - large	ERS3418000	SAMEA5613814
683354	LMG24812		Candidimonas nitroreducens	Candidimonas	Alcaligenaceae	Burkholderiales	Betaproteobacteria	Proteobacteria	Bacteria	Pitcher - large	ERS3418001	SAMEA5613815
90244	LMG6519		Oligella ureolytica	Oligella	Alcaligenaceae	Burkholderiales	Betaproteobacteria	Proteobacteria	Bacteria	Pitcher - small	ERS3418002	SAMEA5613816
643674	LMG3516		Paenalcaligenes hominis	Paenalcaligenes	Alcaligenaceae	Burkholderiales	Betaproteobacteria	Proteobacteria	Bacteria	Marmer	ERS3418003	SAMEA5613817
380911	LMG24012		Parapusillimonas granuli	Parapusillimonas	Alcaligenaceae	Burkholderiales	Betaproteobacteria	Proteobacteria	Bacteria	Pitcher - large	ERS3418004	SAMEA5613818
151784	LMG21665		Pigmentiphaga kullae	Pigmentiphaga	Alcaligenaceae	Burkholderiales	Betaproteobacteria	Proteobacteria	Bacteria	Pitcher - large	ERS3418005	SAMEA5613819
95486	R-68806	IIIA	Burkholderia cenocepacia	Burkholderia	Burkholderiaceae	Burkholderiales	Betaproteobacteria	Proteobacteria	Bacteria	Maxwell	ERS3418006	SAMEA5613820
95486	R-71051	IIIA	Burkholderia cenocepacia	Burkholderia	Burkholderiaceae	Burkholderiales	Betaproteobacteria	Proteobacteria	Bacteria	Maxwell	ERS3418007	SAMEA5613821
95486	R-71085	IIIA	Burkholderia cenocepacia	Burkholderia	Burkholderiaceae	Burkholderiales	Betaproteobacteria	Proteobacteria	Bacteria	Maxwell	ERS3418008	SAMEA5613822
95486	R-68675	IIIA	Burkholderia cenocepacia	Burkholderia	Burkholderiaceae	Burkholderiales	Betaproteobacteria	Proteobacteria	Bacteria	Maxwell	ERS3418009	SAMEA5613823
95486	R-67259	IIIB	Burkholderia cenocepacia	Burkholderia	Burkholderiaceae	Burkholderiales	Betaproteobacteria	Proteobacteria	Bacteria	Maxwell	ERS3418010	SAMEA5613824
95486	R-67581	IIIB	Burkholderia cenocepacia	Burkholderia	Burkholderiaceae	Burkholderiales	Betaproteobacteria	Proteobacteria	Bacteria	Maxwell	ERS3418011	SAMEA5613825
95486	R-68591	IIIB	Burkholderia cenocepacia	Burkholderia	Burkholderiaceae	Burkholderiales	Betaproteobacteria	Proteobacteria	Bacteria	Maxwell	ERS3418012	SAMEA5613826
95486	R-68599	IIIB	Burkholderia cenocepacia	Burkholderia	Burkholderiaceae	Burkholderiales	Betaproteobacteria	Proteobacteria	Bacteria	Maxwell	ERS3418013	SAMEA5613827
292	R-69596		Burkholderia cepacia	Burkholderia	Burkholderiaceae	Burkholderiales	Betaproteobacteria	Proteobacteria	Bacteria	Maxwell	ERS3418014	SAMEA5613828
482957	LMG22485		Burkholderia lata	Burkholderia	Burkholderiaceae	Burkholderiales	Betaproteobacteria	Proteobacteria	Bacteria	CTAB - large	ERS3418015	SAMEA5613829
87883	R-71006		Burkholderia multivorans	Burkholderia	Burkholderiaceae	Burkholderiales	Betaproteobacteria	Proteobacteria	Bacteria	Maxwell	ERS3418016	SAMEA5613830
87883	R-71089		Burkholderia multivorans	Burkholderia	Burkholderiaceae	Burkholderiales	Betaproteobacteria	Proteobacteria	Bacteria	Maxwell	ERS3418017	SAMEA5613831
87883	R-67121		Burkholderia multivorans	Burkholderia	Burkholderiaceae	Burkholderiales	Betaproteobacteria	Proteobacteria	Bacteria	Maxwell	ERS3418018	SAMEA5613832
87883	R-67196		Burkholderia multivorans	Burkholderia	Burkholderiaceae	Burkholderiales	Betaproteobacteria	Proteobacteria	Bacteria	Maxwell	ERS3418019	SAMEA5613833
87883	R-67258		Burkholderia multivorans	Burkholderia	Burkholderiaceae	Burkholderiales	Betaproteobacteria	Proteobacteria	Bacteria	Maxwell	ERS3418020	SAMEA5613834
87883	R-67536		Burkholderia multivorans	Burkholderia	Burkholderiaceae	Burkholderiales	Betaproteobacteria	Proteobacteria	Bacteria	Maxwell	ERS3418021	SAMEA5613835
87883	R-68768		Burkholderia multivorans	Burkholderia	Burkholderiaceae	Burkholderiales	Betaproteobacteria	Proteobacteria	Bacteria	Maxwell	ERS3418022	SAMEA5613836
95485	R-50394	Sequence type-51	Burkholderia stabilis	Burkholderia	Burkholderiaceae	Burkholderiales	Betaproteobacteria	Proteobacteria	Bacteria	Maxwell	ERS3418023	SAMEA5613837
95485	R-67113	Sequence type-51	Burkholderia stabilis	Burkholderia	Burkholderiaceae	Burkholderiales	Betaproteobacteria	Proteobacteria	Bacteria	Maxwell	ERS3418024	SAMEA5613838
60552	R-69593		Burkholderia vietnamiensis	Burkholderia	Burkholderiaceae	Burkholderiales	Betaproteobacteria	Proteobacteria	Bacteria	Maxwell	ERS3418025	SAMEA5613839
60552	R-67189		Burkholderia vietnamiensis	Burkholderia	Burkholderiaceae	Burkholderiales	Betaproteobacteria	Proteobacteria	Bacteria	Maxwell	ERS3418026	SAMEA5613840
93218	LMG16409	recA seq 1	Pandoraea apista	Pandoraea	Burkholderiaceae	Burkholderiales	Betaproteobacteria	Proteobacteria	Bacteria	Maxwell	ERS3418027	SAMEA5613841
351345	LMG25212		Polynucleobacter cosmopolitanus	Polynucleobacter	Burkholderiaceae	Burkholderiales	Betaproteobacteria	Proteobacteria	Bacteria	Pitcher - small	ERS3418028	SAMEA5613842
105219	LMG6866		Ralstonia mannitolilytica	Ralstonia	Burkholderiaceae	Burkholderiales	Betaproteobacteria	Proteobacteria	Bacteria	CTAB - large	ERS3418029	SAMEA5613843
80868	LMG5286		Acidovorax cattleyae	Acidovorax	Comamonadaceae	Burkholderiales	Betaproteobacteria	Proteobacteria	Bacteria	CTAB - large	ERS3418030	SAMEA5613844
80879	LMG4328		Curvibacter delicatus	Curvibacter	Comamonadaceae	Burkholderiales	Betaproteobacteria	Proteobacteria	Bacteria	CTAB - large	ERS3418031	SAMEA5613845
80866	LMG1226		Delftia acidovorans	Delftia	Comamonadaceae	Burkholderiales	Betaproteobacteria	Proteobacteria	Bacteria	CTAB - large	ERS3418032	SAMEA5613846
80881	LMG23381		Simplicispira metamorpha	Simplicispira	Comamonadaceae	Burkholderiales	Betaproteobacteria	Proteobacteria	Bacteria	Pitcher - large	ERS3418033	SAMEA5613847
54067	LMG5856		Xylophilus ampelinus	Xylophilus	Comamonadaceae	Burkholderiales	Betaproteobacteria	Proteobacteria	Bacteria	CTAB - large	ERS3418034	SAMEA5613848
279113	LMG23965		Collimonas pratensis	Collimonas	Oxalobacteraceae	Burkholderiales	Betaproteobacteria	Proteobacteria	Bacteria	CTAB - large	ERS3418035	SAMEA5613849
728004	LMG25547		Glaciimonas immobilis	Glaciimonas	Oxalobacteraceae	Burkholderiales	Betaproteobacteria	Proteobacteria	Bacteria	CTAB - large	ERS3418036	SAMEA5613850
1064518	LMG26149		Herbaspirillum soli	Herbaspirillum	Oxalobacteraceae	Burkholderiales	Betaproteobacteria	Proteobacteria	Bacteria	CTAB - large	ERS3418037	SAMEA5613851
47229	LMG21530		Massilia timonae	Massilia	Oxalobacteraceae	Burkholderiales	Betaproteobacteria	Proteobacteria	Bacteria	CTAB - large	ERS3418038	SAMEA5613852
1125875	LMG27282		Noviherbaspirillum psychrotolerans	Noviherbaspirillum	Oxalobacteraceae	Burkholderiales	Betaproteobacteria	Proteobacteria	Bacteria	CTAB - large	ERS3418039	SAMEA5613853
57480	LMG18919		Microvirgula aerodenitrificans	Microvirgula	Chromobacteriaceae	Neisseriales	Betaproteobacteria	Proteobacteria	Bacteria	Pitcher - large	ERS3418040	SAMEA5613854
484	LMG5297		Neisseria flavescens	Neisseria	Neisseriaceae	Neisseriales	Betaproteobacteria	Proteobacteria	Bacteria	Maxwell	ERS3418041	SAMEA5613855
72	LMG7828		Simonsiella muelleri	Simonsiella	Neisseriaceae	Neisseriales	Betaproteobacteria	Proteobacteria	Bacteria	Maxwell	ERS3418042	SAMEA5613856
876	LMG7529	desulfuricans	Desulfovibrio desulfuricans	Desulfovibrio	Desulfovibrionaceae	Desulfovibrionales	Deltaproteobacteria	Proteobacteria	Bacteria	Pitcher - small	ERS3418043	SAMEA5613857
881	LMG7563		Desulfovibrio vulgaris	Desulfovibrio	Desulfovibrionaceae	Desulfovibrionales	Deltaproteobacteria	Proteobacteria	Bacteria	Maxwell	ERS3418044	SAMEA5613858
603050	LMG24559		Arcobacter mytili	Arcobacter	Campylobacteraceae	Campylobacterales	Epsilonproteobacteria	Proteobacteria	Bacteria	CTAB - large	ERS3418045	SAMEA5613859
708186	LMG25535		Arcobacter trophiarum	Arcobacter	Campylobacteraceae	Campylobacterales	Epsilonproteobacteria	Proteobacteria	Bacteria	CTAB - large	ERS3418046	SAMEA5613860
199	LMG7788		Campylobacter concisus	Campylobacter	Campylobacteraceae	Campylobacterales	Epsilonproteobacteria	Proteobacteria	Bacteria	CTAB - large	ERS3418047	SAMEA5613861
32020	LMG6443	venerealis	Campylobacter fetus	Campylobacter	Campylobacteraceae	Campylobacterales	Epsilonproteobacteria	Proteobacteria	Bacteria	Maxwell	ERS3418048	SAMEA5613862
215	LMG18294		Helicobacter fennelliae	Helicobacter	Helicobacteraceae	Campylobacterales	Epsilonproteobacteria	Proteobacteria	Bacteria	Maxwell	ERS3418049	SAMEA5613863
210	LMG19449		Helicobacter pylori	Helicobacter	Helicobacteraceae	Campylobacterales	Epsilonproteobacteria	Proteobacteria	Bacteria	Maxwell	ERS3418050	SAMEA5613864
271417	LMG22214		Aeromonas molluscorum	Aeromonas	Aeromonadaceae	Aeromonadales	Gammaproteobacteria	Proteobacteria	Bacteria	CTAB - large	ERS3418051	SAMEA5613865
671278	LMG26473		Alishewanella tabrizica	Alishewanella	Alteromonadaceae	Alteromonadales	Gammaproteobacteria	Proteobacteria	Bacteria	CTAB - large	ERS3418052	SAMEA5613866
236100	LMG23835		Marinobacter algicola	Marinobacter	Alteromonadaceae	Alteromonadales	Gammaproteobacteria	Proteobacteria	Bacteria	CTAB - large	ERS3418053	SAMEA5613867
616992	LMG26650		Polycyclovorans algicola	Polycyclovorans	Pseudoalteromonadaceae	Alteromonadales	Gammaproteobacteria	Proteobacteria	Bacteria	CTAB - large	ERS3418054	SAMEA5613868
518738	LMG24424		Shewanella vesiculosa	Shewanella	Shewanellaceae	Alteromonadales	Gammaproteobacteria	Proteobacteria	Bacteria	CTAB - large	ERS3418055	SAMEA5613869
358592	LMG23818		Rheinheimera chironomi	Rheinheimera	Chromatiaceae	Chromatiales	Gammaproteobacteria	Proteobacteria	Bacteria	CTAB - large	ERS3418056	SAMEA5613870
133448	LMG3252		Citrobacter youngae	Citrobacter	Enterobacteriaceae	Enterobacterales	Gammaproteobacteria	Proteobacteria	Bacteria	CTAB - large	ERS3418057	SAMEA5613871
28141	LMG5740		Cronobacter sakazakii	Cronobacter	Enterobacteriaceae	Enterobacterales	Gammaproteobacteria	Proteobacteria	Bacteria	Maxwell	ERS3418058	SAMEA5613872
61645	LMG26064		Enterobacter asburiae	Enterobacter	Enterobacteriaceae	Enterobacterales	Gammaproteobacteria	Proteobacteria	Bacteria	CTAB - large	ERS3418059	SAMEA5613873
72407	LMG2095	pneumoniae	Klebsiella pneumoniae	Klebsiella	Enterobacteriaceae	Enterobacterales	Gammaproteobacteria	Proteobacteria	Bacteria	CTAB - large	ERS3418060	SAMEA5613874
988801	LMG26121		Rosenbergiella nectarea	Rosenbergiella	Enterobacteriaceae	Enterobacterales	Gammaproteobacteria	Proteobacteria	Bacteria	CTAB - large	ERS3418061	SAMEA5613875
59201	LMG7233	enterica	Salmonella enterica	Salmonella	Enterobacteriaceae	Enterobacterales	Gammaproteobacteria	Proteobacteria	Bacteria	CTAB - large	ERS3418062	SAMEA5613876
554	LMG21371		Pectobacterium carotovorum	Pectobacterium	Pectobacteriaceae	Enterobacterales	Gammaproteobacteria	Proteobacteria	Bacteria	CTAB - large	ERS3418063	SAMEA5613877
549	LMG1286		Pantoea agglomerans	Pantoea	Erwiniaceae	Enterobacterales	Gammaproteobacteria	Proteobacteria	Bacteria	CTAB - large	ERS3418064	SAMEA5613878
86187	LMG2186		Phaseolibacter flectens	Phaseolibacter	Erwiniaceae	Enterobacterales	Gammaproteobacteria	Proteobacteria	Bacteria	CTAB - large	ERS3418065	SAMEA5613879
53336	LMG22049		Tatumella citrea	Tatumella	Erwiniaceae	Enterobacterales	Gammaproteobacteria	Proteobacteria	Bacteria	CTAB - large	ERS3418066	SAMEA5613880
180434	LMG7874	morganii	Morganella morganii	Morganella	Morganellaceae	Enterobacterales	Gammaproteobacteria	Proteobacteria	Bacteria	CTAB - large	ERS3418067	SAMEA5613881
55214	LMG2698		Brenneria salicis	Brenneria	Pectobacteriaceae	Enterobacterales	Gammaproteobacteria	Proteobacteria	Bacteria	CTAB - large	ERS3418068	SAMEA5613882
556	LMG2804		Dickeya chrysanthemi	Dickeya	Pectobacteriaceae	Enterobacterales	Gammaproteobacteria	Proteobacteria	Bacteria	CTAB - large	ERS3418069	SAMEA5613883
1082705	LMG2724	quercina	Lonsdalea quercina	Lonsdalea	Pectobacteriaceae	Enterobacterales	Gammaproteobacteria	Proteobacteria	Bacteria	CTAB - large	ERS3418070	SAMEA5613884
555	LMG2404	carotovorum	Pectobacterium carotovorum	Pectobacterium	Pectobacteriaceae	Enterobacterales	Gammaproteobacteria	Proteobacteria	Bacteria	CTAB - large	ERS3418071	SAMEA5613885
1510574	LMG27719		Rahnella woolbedingensis	Rahnella	Yersiniaceae	Enterobacterales	Gammaproteobacteria	Proteobacteria	Bacteria	CTAB - large	ERS3418072	SAMEA5613886
61651	LMG7881		Serratia ficaria	Serratia	Yersiniaceae	Enterobacterales	Gammaproteobacteria	Proteobacteria	Bacteria	CTAB - large	ERS3418073	SAMEA5613887
61652	LMG5019		Serratia rubidaea	Serratia	Yersiniaceae	Enterobacterales	Gammaproteobacteria	Proteobacteria	Bacteria	CTAB - large	ERS3418074	SAMEA5613888
150052	LMG7899	enterocolitica	Yersinia enterocolitica	Yersinia	Yersiniaceae	Enterobacterales	Gammaproteobacteria	Proteobacteria	Bacteria	CTAB - large	ERS3418075	SAMEA5613889
229007	LMG26187		Halomonas ventosae	Halomonas	Halomonadaceae	Oceanospirillales	Gammaproteobacteria	Proteobacteria	Bacteria	CTAB - large	ERS3418076	SAMEA5613890
693965	LMG25435		Marinobacterium coralli	Marinobacterium	Oceanospirillaceae	Oceanospirillales	Gammaproteobacteria	Proteobacteria	Bacteria	CTAB - large	ERS3418077	SAMEA5613891
28254	LMG2864		Marinomonas communis	Marinomonas	Oceanospirillaceae	Oceanospirillales	Gammaproteobacteria	Proteobacteria	Bacteria	CTAB - large	ERS3418078	SAMEA5613892
727	LMG15863		Haemophilus influenzae	Haemophilus	Pasteurellaceae	Pasteurellales	Gammaproteobacteria	Proteobacteria	Bacteria	CTAB - large	ERS3418079	SAMEA5613893
470	LMG1041		Acinetobacter baumannii	Acinetobacter	Moraxellaceae	Pseudomonadales	Gammaproteobacteria	Proteobacteria	Bacteria	CTAB - large	ERS3418080	SAMEA5613894
90239	LMG11194		Moraxella canis	Moraxella	Moraxellaceae	Pseudomonadales	Gammaproteobacteria	Proteobacteria	Bacteria	CTAB - large	ERS3418081	SAMEA5613895
198481	LMG21276		Psychrobacter luti	Psychrobacter	Moraxellaceae	Pseudomonadales	Gammaproteobacteria	Proteobacteria	Bacteria	CTAB - large	ERS3418082	SAMEA5613896
287	LMG1242		Pseudomonas aeruginosa	Pseudomonas	Pseudomonadaceae	Pseudomonadales	Gammaproteobacteria	Proteobacteria	Bacteria	CTAB - large	ERS3418083	SAMEA5613897
1215918	LMG25420		Echinimonas agarilytica	Echinimonas	Vibrionaceae	Vibrionales	Gammaproteobacteria	Proteobacteria	Bacteria	CTAB - large	ERS3418084	SAMEA5613898
28169	LMG3897		Listonella pelagia	Listonella	Vibrionaceae	Vibrionales	Gammaproteobacteria	Proteobacteria	Bacteria	Pitcher - large	ERS3418085	SAMEA5613899
659	LMG4233		Photobacterium phosphoreum	Photobacterium	Vibrionaceae	Vibrionales	Gammaproteobacteria	Proteobacteria	Bacteria	CTAB - large	ERS3418086	SAMEA5613900
669	LMG4044		Vibrio harveyi	Vibrio	Vibrionaceae	Vibrionales	Gammaproteobacteria	Proteobacteria	Bacteria	CTAB - large	ERS3418087	SAMEA5613901
219571	LMG23003		Rhodanobacter fulvus	Rhodanobacter	Rhodanobacteraceae	Xanthomonadales	Gammaproteobacteria	Proteobacteria	Bacteria	CTAB - large	ERS3418088	SAMEA5613902
84531	LMG8760		Lysobacter antibioticus	Lysobacter	Xanthomonadaceae	Xanthomonadales	Gammaproteobacteria	Proteobacteria	Bacteria	CTAB - large	ERS3418089	SAMEA5613903
344882	LMG24163		Pseudoxanthomonas dokdonensis	Pseudoxanthomonas	Xanthomonadaceae	Xanthomonadales	Gammaproteobacteria	Proteobacteria	Bacteria	Pitcher - large	ERS3418090	SAMEA5613904
216778	LMG24537		Stenotrophomonas rhizophila	Stenotrophomonas	Xanthomonadaceae	Xanthomonadales	Gammaproteobacteria	Proteobacteria	Bacteria	Pitcher - large	ERS3418091	SAMEA5613905
53414	LMG5743		Xanthomonas populi	Xanthomonas	Xanthomonadaceae	Xanthomonadales	Gammaproteobacteria	Proteobacteria	Bacteria	Maxwell	ERS3418092	SAMEA5613906
644356	LMG17159	fastidiosa	Xylella fastidiosa	Xylella	Xanthomonadaceae	Xanthomonadales	Gammaproteobacteria	Proteobacteria	Bacteria	CTAB - large	ERS3418093	SAMEA5613907
239935	LMG27907		Akkermansia muciniphila	Akkermansia	Akkermansiaceae	Verrucomicrobiales	Verrucomicrobiae	Verrucomicrobia	Bacteria	Maxwell	ERS3418094	SAMEA5613908
