# Supplementary material for: Benchmarking short-, long- and hybrid-read assemblers for metagenome sequencing of complex microbial communities
Source: Microbiology (Reading). 2024 Jun 25;170(6):001469. doi: 10.1099/mic.0.001469 (PMC11261854; doi:10.1099/mic.0.001469)
Supplement: Table S2. [file mic-170-01469-s002.xlsx]

## Sheet: Sheet1
	PE			HiFi			ONT			HiFi + Equal PE			ONT + Equal PE			HiFi + Full PE			ONT + Full PE
SPAdes	s	s	s	u	u	u	u	u	u	s	s	s	s	s	s	s	s	s	s	s	s
MEGAHIT	s	s	s	u	u	u	u	u	u	n	n	n	n	n	n	n	n	n	n	n	n
OPERA-MS	n	n	n	u	u	u	u	u	u	s	s	s	s	s	s	s	s	s	s	s	s
CANU	u	u	u	s	s	s	s	s	s	s	s	s	s	s	s	s	s	s	s	s	s
Flye	u	u	u	s	s	s	s	s	s	s	s	s	s	s	s	s	s	s	s	s	s
Unicycler	n	n	n	n	n	n	n	n	n	s	f	f	f	f	f	f	f	f	f	f	f
minipolish	u	u	u	f	f	f	s	s	s	u	u	u	u	u	u	u	u	u	u	u	u
Shasta	u	u	u	u	u	u	s	s	f	u	u	u	u	u	u	u	u	u	u	u	u
HASLR	u	u	u	u	u	u	u	u	u	s	s	s	s	s	s	s	s	s	s	f	f
WTDBG	u	u	u	s	s	s	s	s	f	u	u	u	u	u	u	u	u	u	u	u	u
MaSuRCA	n	n	n	n	n	n	n	n	n	f	f	f	f	f	f	f	f	f	f	f	f
	Legend
	s	success		u	unsuited		f	failure		n	not tested
		with caveats
	MaSuRCA failed due to unknown causes
	minipolish failed due to insufficient coverage in PacBIO
	Unicycler, WTDBG, and Shasta failed due to insufficient memory when they failed
