# Supplementary material for: Benchmarking short-, long- and hybrid-read assemblers for metagenome sequencing of complex microbial communities
Source: Microbiology (Reading). 2024 Jun 25;170(6):001469. doi: 10.1099/mic.0.001469 (PMC11261854; doi:10.1099/mic.0.001469)
Supplement: Table S3. [file mic-170-01469-s003.xlsx]

## Sheet: Sheet1
Supplementary Table 3. Overview of assembly statistics.
Sequencing method	Assemblera	Average genome fraction			Average fragmentationb			Mismatches			Indel lengths			Average SNP (Indel + Mismatch) rate			Average Interspecies translocations
		High	Mid	Low	High	Mid	Low	High	Mid	Low	High	Mid	Low	High	Mid	Low	High	Mid	Low
		~70x	~35x	~20x	~70x	~35x	~20x	~70x	~35x	~20x	~70x	~35x	~20x	~70x	~35x	~20x	~70x	~35x	~20x
Illumina PE	Unassembled	99.117			N.A.			0.00313673			5.92599e-05			0.00319599			N.A.
	SPAdes	84.2729	81.5859	77.3686	644.56	945.725	1342.96	0.00133565	0.00126823	0.00137039	0.00066238	0.000920038	0.00132035	0.00199803	0.00218827	0.00269074	2.63436	2.99559	5.2511
	MEGAHIT	86.399	83.3144	78.6157	946.621	1288.72	1755	0.00175191	0.00167028	0.00165347	0.000432924	0.000389383	0.000352673	0.00218483	0.00205967	0.00200615	22.1498	18.7841	18.9251
ONT	Unassembled	99.6853			N.A.			0.0398941			0.0692647			0.109159			N.A.
	CANU	94.1841	88.9559	84.0775	16.9423	34.6281	42.5696	0.00160212	0.00210088	0.00363958	0.00451468	0.00542696	0.00819349	0.0061168	0.00752784	0.0118331	2.73128	3.34802	3.45374
	Flye	89.7003	88.462	84.9801	45.5108	45.2918	49.2089	0.00277028	0.00345093	0.00419921	0.00274532	0.0032197	0.00465275	0.0055156	0.00667063	0.00885196	5.43612	5.64758	6.85463
HiFi	Unassembled	96.1366	81.926	68.7467	N.A	N.A.	N.A.	0.00321764	0.00319851	0.0032054	0.0183237	0.0183304	0.0182169	0.0215413	0.0215289	0.0214223	N.A.	N.A.	N.A.
	CANU	61.5089	32.5478	16.398	166.951	247.465	367.979	0.000570512	0.000670272	0.000547736	0.00120243	0.00159571	0.00220099	0.00177294	0.00226598	0.00274873	1.47137	0.502203	0.185022
	Flye	62.4174	38.9763	20.7982	224.837	376.047	501.922	0.00274832	0.00391701	0.0044526	0.00190238	0.00287853	0.00329056	0.0046507	0.00679554	0.00774316	13.4714	7.4185	3.82379
ONT+Full PE	SPAdes	86.0923	86.0361	85.9348	339.823	342.866	351.21	0.00166013	0.00178106	0.00182884	0.000798307	0.000844506	0.000869544	0.00245844	0.00262556	0.00269838	5.22467	5.33921	5.60352
	OPERA-MS	91.9699	90.445	89.9739	186.537	230.996	278.239	0.0036928	0.00377748	0.00401425	0.00160323	0.00195978	0.00225201	0.00529602	0.00573726	0.00626626	19.3656	16.6079	14.2291
	CANU+	94.2944	89.012	84.1151	16.7463	34.5786	42.5672	0.00134182	0.00167031	0.00264932	0.00186324	0.00231519	0.00421824	0.00320506	0.00398551	0.00686756	2.81938	3.35683	3.39207
	CANU-freebayes	94.2331	89.4537	84.0613	16.8352	34.0209	42.4642	0.0040988	0.00469324	0.0047975	0.000681384	0.00263458	0.00305529	0.00478018	0.00732782	0.00785279	2.81057	3.32159	3.22467
	Flye+	89.6216	88.5	84.9493	45.5443	46.0025	49.2898	0.0022625	0.00269754	0.00308991	0.00125133	0.00221568	0.00351819	0.00351384	0.00491322	0.00660809	5.59471	5.96476	7.07489
	Flye-freebayes	89.8322	88.4846	84.8385	45.8454	46.8171	50.6083	0.00573499	0.00597403	0.00571586	0.00267801	0.00297163	0.00325734	0.008413	0.00894566	0.00897321	5.9207	6.47577	7.28634
ONT+Equal PE	SPAdes	84.4643	83.7516	78.4123	488.488	501.474	749.948	0.00203413	0.00223295	0.00326189	0.00148665	0.00217489	0.0046857	0.00352079	0.00440785	0.00794759	6.3348	9.3304	13.674
	OPERA-MS	91.1133	88.6558	78.9713	265.753	397.846	808.711	0.00370196	0.0038472	0.00449216	0.00221899	0.00307088	0.00503384	0.00592095	0.00691808	0.009526	19.4009	21.7621	28.2819
	CANU+	88.9878	83.9938	69.0731	34.5769	42.5846	90.0867	0.00169579	0.00283451	0.00412325	0.00249911	0.00478157	0.0077492	0.0041949	0.00761607	0.0118725	3.35683	3.40088	3.63877
	CANU-freebayes	89.1287	84.0613	69.3687	34.3196	42.4642	91.7725	0.00448387	0.00479751	0.00527339	0.00253457	0.00305529	0.00410394	0.00701844	0.00785281	0.00937734	3.17181	3.22467	3.52423
	Flye+	88.4392	84.8508	79.7808	45.4358	49.4843	55.4905	0.00275731	0.00325355	0.00362233	0.00234485	0.00390832	0.00615628	0.00510216	0.00716187	0.00977862	5.92952	6.95154	5.59912
	Flye-freebayes	88.4765	84.8564	76.2478	47.3155	51.3478	60.6325	0.00597666	0.00544615	0.00596356	0.00288507	0.00329637	0.00531781	0.00886173	0.00874252	0.0112814	5.59471	7.18943	7.67401
HiFi+Full PE	SPAdes	85.4849	85.2786	85.1715	424.902	476.545	512.07	0.00197768	0.00192802	0.0018778	0.000742003	0.000797101	0.00080706	0.00271968	0.00272512	0.00268486	5.12775	5.07489	4.88106
	OPERA-MS	83.7266	82.6067	81.7124	634.835	860.616	1054.94	0.0022678	0.00195837	0.00154095	0.000711126	0.000600571	0.000465179	0.00297893	0.00255895	0.00200613	8.75771	6.11454	4.08811
	CANU+	61.5042	32.5427	16.2878	166.939	247.235	372.591	0.000586048	0.000748335	0.000947561	0.000866554	0.00102476	0.00155182	0.0014526	0.00177309	0.00249938	1.43612	0.493392	0.176211
	CANU-freebayes	61.4808	32.5517	16.2954	165.726	243.038	364.328	0.00563002	0.00878574	0.0109915	0.00287447	0.00277667	0.00335563	0.00850449	0.0115624	0.0143471	1.53304	0.60793	0.246696
	Flye+	62.0626	39.0464	20.7216	260.323	394.24	417.638	0.00243373	0.00337355	0.00442216	0.0015626	0.00223859	0.00280742	0.00399633	0.00561214	0.00722957	15.2247	8.26432	4.39648
	Flye-freebayes	61.8973	39.1765	20.5236	288.585	335.411	632.933	0.00585043	0.00798545	0.00952767	0.00250161	0.00256454	0.00260273	0.00835204	0.01055	0.0121304	17.348	9.64758	5.44493
HiFi+ Equal PE	SPAdes	83.1978	79.1141	69.4097	683.729	1065.48	1861.02	0.00196889	0.00204053	0.00215894	0.00101928	0.00137661	0.0020726	0.00298817	0.00341714	0.00423154	5.77974	7.8326	13.207
	OPERA-MS	81.6547	76.845	65.6565	1057.74	1609.53	2650.54	0.00177874	0.00152214	0.00154639	0.000665653	0.000604609	0.000522554	0.00244439	0.00212675	0.00206894	8.2467	10.3789	18.7489
	CANU+	32.5427	16.3865	6.17921	247.235	367.689	282.54	0.000748335	0.000868149	0.000602412	0.00102476	0.00155698	0.00241038	0.00177309	0.00242513	0.00301279	0.493392	0.176211	0.00881057
	CANU-freebayes	32.6204	16.1913	6.04459	243.038	364.498	293.341	0.00878574	0.0117074	0.00954071	0.00277667	0.00332049	0.00283529	0.0115624	0.0150278	0.012376	0.60793	0.220264	0.0264317
	Flye+	39.0464	20.7216	8.11675	394.24	417.638	582.021	0.00337355	0.00442216	0.00485169	0.00223859	0.00280742	0.00323925	0.00561214	0.00722957	0.00809094	8.26432	4.39648	0.872247
	Flye-freebayes	39.1765	20.5236	7.85043	335.411	632.933	591.017	0.00798545	0.00952767	0.0119555	0.00256454	0.00260273	0.00250649	0.01055	0.0121304	0.014462	9.64758	5.44493	0.977974
aCANU splits its output into assembled and unassembled, statistics are reported for the assembled data only. bAverage fragmenation = # contigs/genome fraction. NA: Not applicable; ND: Not determined.
